# Supplementary material for: What causes mating system shifts in plants? Arabidopsis lyrata as a case study: Updated online 7 December 2016: This article was originally published under a standard licence, but has now been made available under a CC BY 4.0 licence. The PDF and HTML versions of the paper have been modified accordingly. A corrigendum has also been published
Source: Heredity (Edinb). 2016 Nov 2;118(1):52–63. doi: 10.1038/hdy.2016.99 (PMC5176122; doi:10.1038/hdy.2016.99)
Supplement: Supplementary Table 1 [file hdy201699x4.xlsx]

## Sheet: Sheet1
Suppementary Table S1. Explanation of population abbreviations, lakefront (where relevant), and geographic specifications (state/province, country and coordinates) for the same samples used in Foxe et al. (2010), from which outcrossing rates (Tm), proportion SC individuals, and genetic clusters based on STRUCTURE analyses of microsatellites were taken. Populations classified as inbreeding are ind…
Population Code	Location	Lake	State/Province, Country	Latitude	Longitude	Tm	Proportion SC Individuals	Structure Clustere
BEIa	Beaver Island	Lake Michigan	Michigan, USA	N 45°45'26"	W 85°30'21"	0.98	0.14	5
HDC	Headlands Dunes State Park	Lake Erie	Ohio, USA	N 41˚45'43"	W 81˚17'18"	0.65	0.14	4
IND	Indiana Dunes National Lakeshore	Lake Michigan	Indiana, USA	N 41˚37'17"	W 87˚12'44"	0.99	0.14	2,5
IOMa	Iona Island Marsh, Bear Mountain State Park	-	New York, USA	N 41°18′17″	W 73°58'43"'	0.94	0	6
KTT	Kitty Todd State Nature Preserve	-	Ohio, USA	N 41˚37'14"	W 83˚47'15"	0.31	1	3
LPT	Long Point Provincial Park	Lake Erie	Ontario, Canada	N 42˚34'47"	W 80˚23'15"	0.13	1	4
LSP	Gargantua Bay, Lake Superior Provincial Park	Lake Superior	Ontario, Canada	N 47˚34'00"	W 84˚58'07"	0.94	0	5
MAN	Manitoulin Island	Georgian Bay	Ontario, Canada	N 47˚39'54"	W 82˚15'52"	0.83	0.13	1,2
NCMb	Mayodan	-	North Carolina, USA	N 36°24 51″	W 79°58′ 15″	–	0	6
OWB	Old Woman's Bay, Lake Superior Provincial Park	Lake Superior	Ontario, Canada	N 47˚47'28"	W 84˚53'46"	0.64	0.29	5
PCR	Port Crescent State Park	Lake Huron	Michigan, USA	N 44˚00'15"	W 83˚04'26"	0.98	0	2
PIC	Pic River First Nations Reserve	Lake Superior	Ontario, Canada	N 48˚35'46"	W 86˚18'09"	0.77	0	5
PIN	Pinery Provincial Park	Lake Huron	Ontario, Canada	N 43˚16'08"	W 81˚49'53"	0.84	0	2
PIRa	Pictured Rocks National Lakeshore	Lake Superior	Michigan, USA	N 46°39'96"	W 86°01'21"	0.88	0	3
PRIa	Presque Isle State Park	Lake Erie	Pennsylvania, USA	N 42°10'16"	W 80°04'24"	0.89	0.13	4
PTP	Point Pelee National Park	Lake Erie	Ontario, Canada	N 41˚55'40"	W 82˚30'51"	0.09	1	2
PUK	Oiseau Bay, Pukaskwa National Park	Lake Superior	Ontario, Canada	N 48˚23'50"	W 86˚11'34"	0.96	0	5
RON	Rondeau Provincial Park	Lake Erie	Ontario, Canada	N 42˚15'41"	W 81˚50'47"	0.28	1	2
SBD	Sleeping Bear Dunes National Lakeshore	Lake Michigan	Michigan, USA	N 44˚56'20"	W 85˚52'13"	0.94	0	5
TC	Tobermory Cliffs, Bruce Peninsula National Park	Georgian Bay	Ontario, Canada	N 45˚14'30"	W 81˚31'03"	0.18	0.88	1
TCAc	Tobermory Cliffs, BPNP	Georgian Bay	Ontario, Canada	N 45˚14'30"	W 81˚31'03"	0.48c	1	1
TSS	Tobermory Singing Sands, BPNP	Lake Huron	Ontario, Canada	N 45˚11'33"	W 81˚35'02"	0.91	0	1
TSSAd	Tobermory Singing Sands Alvar, BPNP	Lake Huron	Ontario, Canada	N 45˚11'27"	W 81˚35'26"	0.41	0.5	1
WAS	Wasaga Beach Recreation Area	Georgian Bay	Ontario, Canada	N 44˚30'59"	W 80˚00'33"	0.25	1	2
a Seeds sampled by Yvonne Willi
b Seeds sampled by David Remington; not enough seed families were available to estimate outcrossing rates
c Outcrossing rate based on 5 individuals from 5 families so likely overestimated because all individuals sampled were SC
d Considered mixed mating due to the low outcrossing rate but intermediate frequency of SC individuals
e All clusters contained a mixture of inbreeding and outcrosisng popualtions except for 5 and 6, which were exclusively outcrossing; two outcrossing populations (IND, MAN) were extensively admixed (see Figure 1 of Foxe et al. 2010)
