# Supplementary material for: What causes mating system shifts in plants? Arabidopsis lyrata as a case study: Updated online 7 December 2016: This article was originally published under a standard licence, but has now been made available under a CC BY 4.0 licence. The PDF and HTML versions of the paper have been modified accordingly. A corrigendum has also been published
Source: Heredity (Edinb). 2016 Nov 2;118(1):52–63. doi: 10.1038/hdy.2016.99 (PMC5176122; doi:10.1038/hdy.2016.99)
Supplement: Supplementary Table 2 [file hdy201699x5.xlsx]

## Sheet: Sheet1
Supplementary Table S2. Primer sequences and annealing conditions for SRK and flanking gene sequencing. Allele-specific and degenerate forward S-domain SRK primers are used with the general reverse primer SLGR (which sits at the end of the S-domain)
Primer name	Sequence	Fragment size(bp)	Specificity	Annealing temperature (°C)
Allele-specific SRK primers
SLGR	ATCTGACATAAAGATCTTGACC		general reverse S-domain
13-1F1a	TGGAGATGCAAAAATGGGACG	839	S1	56
qtALSRK01Fb	TCCTACATCATCGCAG	473	S1	58
qtALSRK01Rb	ATTCAACGGTGTCCTC	224 (with qtALSRK01f)	S1	58
13-3F2a	GTATAAACTCGAAATGCCTAG	700	S3	54
13-13F1a	TGGAGATGCAAAAATGGGACG	588	S13	58
13-19F1a	GAGTTTTACCTGAGTTTTTCATC	702	S19	56
13-20F1a	AACAATGGGAATACATGGTCTC	576	S20	54
13-23a	AACAACAGAGACTCGCCAACTC	847	S23	54
Ah18bmF1b	CGAGACGCCGATCCCAGCT	511	S39	54
Degenerate forward SRK primers
13-3sFc	ATTTCGTGCTTAGAGACTCC	variable (~930 bp)	SRK gene family	54
13FBM,d	GTGAGATCTCCGGTGGTGGCAG	variable (~970 bp)	SRK gene family	54
SRK497dege	GGCARAGYTTYGATTWYCC	variable (~870 bp)	SRK gene family	54
Flanking Genes (taken from Kamau and Charlesworth 2005)
B70F	GAAGAATTCGACACTACGGGAG	749	B70	53
B70R	CATCATGGAGGACAGAAGCA		B70
B80F	GAATCAGCAGCTTCAACCAAA	1070	B80	53
B80R	GTTATCCTCCAATCGGGTCATAC		B80
B120F	GATCTTAGGATCCACAAGCTCCTC	955	B120	53
B120R	CTCGAAGATGGACGTGAGATAG		B120
B160F	CTCTTTCCTCTCCCTCAAACTC	1060	B160	53
B160R	CAATCTAGTAGTAGCGACAGCC		B160
a Originally described in Mable et al. 2003 Heredity; used for direct sequencing
a unpublished, designed to amplify A. hallieri SRK18; used for direct sequencing
c Unpublished, designed by Carolina Bartholome; used for cloning, nested PCR and MiSeq amplicon sequencing
d Originally described in Mable et al. 2004, Heredity; used for cloning
e newly designed for MISeq amplicon sequencing, pooled with products from 13-3sf; also used for cloning
PCR cyclling conditions:
94˚C for 4 min; annealing for 1 min; 72˚C for 2 min; 34 x 94˚C for 30 sec; annealing for 30 sec; 72˚ for 2 min; 72˚C for 6 min.
