# Supplementary material for: What causes mating system shifts in plants? Arabidopsis lyrata as a case study: Updated online 7 December 2016: This article was originally published under a standard licence, but has now been made available under a CC BY 4.0 licence. The PDF and HTML versions of the paper have been modified accordingly. A corrigendum has also been published
Source: Heredity (Edinb). 2016 Nov 2;118(1):52–63. doi: 10.1038/hdy.2016.99 (PMC5176122; doi:10.1038/hdy.2016.99)
Supplement: Supplementary Table 3 [file hdy201699x6.xlsx]

## Sheet: Sheet1
Supplemental Table S3. Crossing design to generate F2 progeny segregating for selfing phenotype. Selfing phenotypes were obtained by performing at least six self-pollinations per plant and evaluating the resulting siliques (see Materials and Methods for details on the evaluation criteria). For the F1 progeny SRK genotypes were directly determined by PCR screening, whereas they were inferred from …
Crosses in grandparent generation
♀ PIN 12-3 (SI; SxS23) x ♂ RON 19-3 (SC; S1S1)			♀ RON 19-3 (SC; S1S1) x ♂ PIN 12-3 (SI; SxS23)
F1 progeny			F1 progeny
Code	S-phenotype	S-genotype	Code	S-phenotype	S-genotype
x500	SI	S1S23	x510	SI	S1S23
x501	SI	S1Sx	x511	SI	S1S23
x502	SI	S1S23	x512	SI	S1Sx
x503	SI	S1S23	x513	SI	S1Sx
x504	SI	S1S23v	x514	SI	S1Sx
x505	SI	S1Sx	x515	SI	S1S23
x506	SI	S1Sx	x516	SI	S1S23
x507	SI	S1Sx	x517	SI	S1S23
x508	SI	S1S23	x518	SI	S1Sx
x509	SI	S1Sx	x519	SI	S1Sx
Crosses between F1 siblings to generate F2
♀ x503 (S1S23) x			♀ x508 (S1S23) x			♀ x518 (S1Sx) x			♀ x516 (S1S23)
♂ x505 (S1Sx)			♂ x506 (S1Sx)			♂ x510 (S1S23)			x ♂ x513 (S1Sx)
F2 progeny (n=28)			F2 progeny (n=20)			F2 progeny (n=29)			F2 progeny (n=20)
Code	S-phenotype	S-genotyped	Code	S-phenotype	S-genotyped	Code	S-phenotype	S-genotyped	Code	S-phenotype	S-genotyped
*k590	SC	S1S1	k530	SI	SxS23	k560	SI	S1S23	k500	SI	S1S23
k591	SI	SxS23	k531	SI	S1S23	k561	SI	SxS23	k501	♂ sterile	S1S23
k592	SI	SxS23	k532	SI	SxS23	k562	SI	S1S23	k502	SI	SxS23
k593	SI	S1S23	k533	SI	S1Sx	k563	SI	S1Sx	k503	♂ sterile	S1S23
*k594	SC	S1S1	k534	SI	S1Sx	k564	SI	S1S23	*k504	SC	S1S1
k595	Leaky SI	not tested	k535	SI	SxS23, SxS23	#k565	SI	SxS23	k505	SI	SxS23
*k596	SCa	S1Sx or S1S1, S1S1	k536	Leaky SI	not tested	k566	SI	S1S23	k506	SI	SxS23
k597	SI	SxS23, SxS23	k539	SI	SxS23, SxS23	k567	SI	S1Sx	k507	♂ sterile	SxS23
k598	SI	SxS23, SxS23	k540	SI	SxS23, SxS23	k568	SI	S1S23	k508	♂ sterile	SxS23
k600	Leaky SI	not tested	#k541	SI	S1S23, S1S23	*k569	SC	S1S1	k509	SI	S1S23
k601	♂ sterile	not tested	k542	SI	SxS23, SxS23	#k570	SI	S1S23, S1S23	#k510	SI	S1S23
k603	?	not tested	k545	SI	S1S23	k571	SI	SxS23, SxS23	*k511	SC	S1S1
#k604	SI	S1Sx or S1S1, S1Sx	k546	SI	SxS23	#k572	SI	S1Sx	k512	SI	S1S23
k605	SI	S1S23	k547	SI	SxS23	k573	SI	S1S23	k513	♂ sterile	SxS23
k606	♂ sterile	SxS23	k548	SI	SxS23	k574	SI	S1Sx or S1S1	k514	♂ sterile	SxS23
k608	♂ sterile	not tested	k549	SI	SxS23	k575	SI	S1Sx or S1S1	k515	SI	SxS23
k609	♂ sterile	not tested	k550	SI	S1S23	k576	SI	SxS23	k516	SI	SxS23
k610	SI	not tested	k551	SI	dead; not collected	*k577	SCb	S1Sx or S1S1, S1S1	#k521	SI	SxS23, SxS23
k613	SI	SxS23	#k552	SI	SxS23	*k578	SC	S1Sx or S1S1, S1S1	#k523	SI	S1S23
k615	SI	not tested	#k554	SI	SxS23	k579	SI	SxS23	k525	SI	SxS23, SxS23
k616	♂ sterile	S1S23				k580	SI	S1S1
k617	SI	SxS23				k581	SI	S1Sx
k618	SI	S1Sx				k583	SI	SxS23
k619	SI	not tested				k584	SI	not tested
k620	♂ sterile	S1S1				k585	SI	S1S23
k622	SI	not tested				*k586	SC	S1S1
*k623	SC	S1S1				k587	SI	S1S23
k624	SI	SxS23				k588	SI	S1S23
						k589	Leaky SIc	not tested
* These 10 SC progeny formed the SC-pool
# These 10 SI progeny formed the SI-pool--one is missing
a Based on only four self-pollinations: two fully developed siliques; two partially developed siliques
b Based on only four self-pollinations: three fully developed siliques; one silique without seeds
c Based on only four self-pollinations: one partially developed silique; three siliques without seeds
d Genotypes in red were determined from direct SRK genotyping, with the remainder determined by B80 genotyping; genotypes in bold indicate non-SC individuals that were S1S1 homozygotes.
