# Supplementary material for: What causes mating system shifts in plants? Arabidopsis lyrata as a case study: Updated online 7 December 2016: This article was originally published under a standard licence, but has now been made available under a CC BY 4.0 licence. The PDF and HTML versions of the paper have been modified accordingly. A corrigendum has also been published
Source: Heredity (Edinb). 2016 Nov 2;118(1):52–63. doi: 10.1038/hdy.2016.99 (PMC5176122; doi:10.1038/hdy.2016.99)
Supplement: Supplementary Table 4 [file hdy201699x7.xlsx]

## Sheet: Sheet1
Supplementary Table S4. Summary of SRK and flanking gene sequencing, showing the Individual (with populations assigned a three letter code), DNA extraction code, selfing phenotype based on controlled self-pollinations (SC = self compatible; PC = partially self-compatible; SI = self-incompatible); the cluster that each population had been assigned to based on STRUCTURE analyses from Foxe et al (20…
Individual	Code	Selfing Phenotype	STRUCTURE Cluster	B70a	B70b	B80a	B80b	B160a	B160b	B120a	B120b	SRK Alleles from PCR screen	Alleles from Cloning	SRK Alleles from MiSeq	Ark3 Heterozygosity from MiSeq	SRK Genotypes Inferred
BEI 1	17-1	SC	5			43	44	15	16	1	1	S13				S1,S13
BEI 2	17-2	PC	5	5	5	43	45	15	17	2	2	S1				S1,?
BEI 3	17-3	PC	5			43	43	15	17	3	3	S1	Aly9			S1,S1
BEI 4	17-4	SI	5			43	43	15	18	3	3	S1				S1,S1
BEI 5	17-5	SI	5			43	43	15	18	3	3	S1	Aly9			S1,S1
BEI 6	17-6	SI	5			43	46	15	15	4	5	S1				S1,S1 (two B80 haps)
BEI 8	17-7	PC	5	6	6	43	47	15	16	3	3	S1,S3				S1,S3
BEI 9	17-8	SI	5	4	7	48	49	15	15	6	6	S1,S3,S19a				S1,S3,S19a
HDC 2	15-1	PC	4	2	2	50	50	19	20	7	8	S1	Aly9	S1	1 het bp	S1,S1
HDC 3	15-2	PC	4			51	52	16	16	9	10	S1		S1,S45	het	S1,?, S45c
HDC 4	15-3	PC	4	2	2	50	50	16	16	7	7	S1				S1,S1
HDC 5	15-4	PC	4			50	50	16	16	7	7	S1				S1,S1
HDC 6	15-5	SI	4			50	50	16	16	7	7	S1	Aly9; Ark3	S1	homo	S1,S1
HDC 7	15-6	SC	4			50	53	16	16	10	11	S1				S1,S?
HDC 8	15-7	PC	4	2	2	50	50	21	21	7	7	S1				S1,S1
HDC 9	15-8	SI	4			54	55	22	22	13	12	S1				S1,S?
IND 1	12-1	SI	2,5	1	4	56	57	15	23	14	15	S3	Ark3	S3,S39	het	S3,S39
IND 10	12-8	SC	2,5			58	66	15	23	19	19			S1,S13	het	S1,S13
IND 2	12-2	SI	2,5			58	59	15	23	length het	length het			S3,S20	homo	S3,S20,S45c
IND 3	12-3	PC	2,5			60	61	15	23	14	16	S1	Ark3			S1,S?
IND 4	12-4	SI	2,5			62	62	15	23	14	14	S1				S1,S1
IND 5	12-5	SI	2,5			63	48	15	23	17	18	S3				S3,S?
IND 7	12-6	SI	2,5			45	64	15	23	14	17	S1,S3				S1,S3
IND 9	12-7	SI	2,5			58	65	23	23	14	19	S1				S1,S?
IOM 1	18-1	SI	6			67	67	16	24	20	20	S1				S1,S1
IOM 10	18-5	SI	6			69	69	25	25	20	20	S3	Aly 9; Ark3			S3,S3
IOM 11	18-6	SI	6			69	71	25	25	20	20	S3				S3,S?
IOM 12	18-7	SI	6			72	73	25	25	21	22	S1				S1,S?
IOM 13	18-8	SI	6			74	68			23	24					S?,S?
IOM 3	18-2	PC	6	4	4	67	67	16	16	20	20	S1				S1,S1
IOM 5	18-3	SI	6	4	8	67	68	16	16	20	20		Ark3			S1,S?
IOM 8	18-4	SI	6			69	70	25	25	20	20		Aly9			S3,S?
KTT 1	14-1	SC	3	1	1	75	75	15	15	25	25	S19	Aly9			S19,S19
KTT 17	14-8	SC	3	1	1	75	75	15	15	25	25	S19				S19,S19
KTT 2	14-2	PC	3	1	1	75	75	15	15	25	25	S19				S19,S19
KTT 4	14-3	SC	3	1	1	75	75	15	15	25	25	S19				S19,S19
KTT 5	14-4	SC	3	1	1	75	75	15	15	25	25	S19	S19			S19,S19
KTT 6	14-5	SC	3			75	75	15	15	25	25	S19				S19,S19
KTT 7	14-6	SC	3	1	1	75	75	15	15	25	25	S19				S19,S19
KTT 8	14-7	SC	3	1	1	75	75	15	15	25	25	S19				S19,S19
LPT 1	11-1	SC	4			76	76	22	22	26	26	S19				S19,S19
LPT 14	11-8	SC	4			76	76	22	22	26	26	S19	Aly9			S19,S19
LPT 2	11-2	SC	4			76	76	22	22	26	26	S19				S19,S19
LPT 4	11-3	SC	4			76	76	22	22	26	26	S19				S19,S19
LPT 5	11-4	SC	4			76	76	22	22	26	26	S19				S19,S19
LPT 6	11-5	SC	4			76	76	22	22	26	26	S19				S19,S19
LPT 8	11-6	SC	4	1	2	76	77	22	26	26	27	S19				S19,S?
LPT 9	11-7	SC	4			76	76	22	22	26	26	S19				S19,S19
LSP 1	09-1	SI	5	9	10	78	79	15	22	3	15	S1				S1,S?
LSP 10	09-6	SI	5	11	12	78	80	15	15	length het	length het	S1,S23				S1,S23
LSP 3	09-2	SI	5	11	12	78	78	15	15	3	3	S1				S1,S1
LSP 4	09-3	SI	5	11	12	78	80	15	15	length het	length het	S1				S1,S23
LSP 5	09-4	SI	5			78	79	15	15	3	15	S1				S1,S?
LSP 6	09-7	SI	5			78b	78b	15	22	3	3	S1,S39				S1,S39
LSP 7	09-5	SI	5	13	13	78	81	15	15	3	28	S1				S1,S?
LSP11a	09-8	SI	5			78	78	15	22	3	3	S1				S1,S1
MAN 10	07-5	SI	1,2			43	84	15	27	32	33	S1,S39				S1,S39
MAN 11	07-6	SC	1,2			43	43	15	28	3	3	S1				S1,S1
MAN 12	07-7	SI	1,2			85	82	15	15	36	34/35	S20		S20,S27	het	S20,S27
MAN 15	07-8	SI	1,2			43	55	15	15	length het	length het	S1				S1,S?
MAN 5	07-1	SI	1,2			43	82	15	15	3	29					S1,S?
MAN 6	07-2	SI	1,2	21	21	43	43	15	15	3	3	S1	Ark3	S1	homo	S1,S1
MAN 7	07-3	SI	1,2			43	55	15	15	length het	length het	S1		S1,S52	het	S1,S52
MAN 9	07-4	SI	1,2			43	83	15	15	30	31	S1				S1,S?
NCM 2	20-1	PC	6			86	87	29	29	6	37	S3				S1,S3
NCM 3	20-2	SI	6			87	88	29	30	6	37	S3,S13	S3			S3,S13
NCM 4	20-3	SI	6			86	87	29	30	6	37	S3,S45				S1,S3,S45c
NCM 5	20-4	SI	6			86b	86b	29	29	37	37	S1,S3	Aly9			S1,S3
NCM 6	20-5	SI	6			87	87	29	29	37	37	S3	Aly9, Ark3			S3,S3
NCM 7	20-6	SI	6			89	90	30	30	6	6	S1,S39				S1,S39
NCM 8	20-7	SI	6			86	86	30	30	6	6	S1				S1,S1
NCM 9	20-8	SI	6			86	87	29	30	not done	not done	S1,S3				S1,S3
OWB 1	08-1	PC	5			46	78	15	15	3	3	S1				S1,S1 (two B80 haps)
OWB 2	08-2	SI	5			46	46	15	15	38	38	S1				S1,S1
OWB 3	08-8	PC	5			46	46	15	15	3	38	S1				S1,S1
OWB 4	08-3	SI	5			46	78	15	15	3	3	S1				S1,S1 (two B80 haps)
OWB 5	08-4	PC	5			46	78	15	15	3	38	S1				S1,S1 (two B80 haps)
OWB 6	08-5	SI	5			78	78	15	15	3	3	S1				S1,S1
OWB 8	08-6	SC	5			46	91	15	15	38	39	S13				S1,S13
OWB 9	08-7	SC	5			46	78	15	15	3	38	S1	Ark3			S1,S1 (two B80 haps)
PCR 1	16-1	PC	2			43	62	15	15	41	40					S1,S?
PCR 10	16-8	PC	2			92	43	15	15	41	42	S1,S20	Aly9	S1,S20	het	S1,S20
PCR 2	16-2	SI	2			51	80	15	15	10	25			S1,S23,S45	mostly homo	S1,S23,S45c
PCR 3	16-3	SI	2			51	80	15	22	10	25	S23				S1,S23
PCR 4	16-4	SI	2			43	43	15	15	41	41	S1				S1,S1
PCR 5	16-5	SI	2			43	62	15	15	length het	length het		Aly9	S1,S27	het	S1,S27
PCR 7	16-6	SI	2			43	79	15	15	27	41	S1	Aly9			S1,S?
PCR 9	16-7	PC	2			43	43	15	15	41	41					S1,S1
PIC 3	22-1	SI	5			83	93	15	23	43	19	S1,S45	Aly9			S1,S?,S45c
PIC 4	22-2	SI	5			92	92	15	15	44	44	S1	Aly9			S1,S1
PIC 9	22-3	SI	5			92	94	15	15	3	44	S1	Aly9			S1,S?
PIC13a	22-7	SI	5			83	48	15	23	not done	not done	S1,S3				S1,S3
PIC16a	22-8	SI	5			92	62	15	31	3	44	S1				S1,S?
PIC5a	22-4	SI	5			92	43	15	23	not done	not done	S1				S1,S1 (two B80 haps)
PIC7a	22-5	SI	5			92	92	15	15	not done?	not done	S1				S1,S1
PIC8a	22-6	SI	5			92	48	15	23	15	45	S1				S1,S3
PIN 10	2-4	SI	2			96	98	15	15	length het	length het	S1		S1,S13	het	S1,S13
PIN 11	2-5	SI	2			99	100	15	32	length het	length het	S13				S1,S13
PIN 13	2-6	SI	2			43	95	15	15	3	46	S1		S1,S39	het	S1,S39
PIN 14	2-7	SI	2			96	98	15	15	3	length het	S1,S13				S1,S13
PIN 18	2-8	SI	2			92	101	15	15	2	42	S3,S20	S20			S3,S20
PIN 5	2-1	SI	2			43	95	15	15	length het	length het	S1		S1,S39	het	S1,S39
PIN 7	2-2	SI	2			43	95	15	15	length het	length het	S1,S39				S1,S39
PIN 9	2-3	SI	2			96	97	15	15	3	10	S1,S39				S1,S39
PIR 1	21-1	SI	3			102	48	15	31	length het	length het					S3,S?
PIR 2	21-2	SI	3			43	43	33	33	6	6	S1				S1,S1
PIR 3	21-3	SI	3			43	62	15	34	length het	length het	S1				S1,S?
PIR 4	21-4	PC	3			43	48	15	33	6	6	S1,S3				S1,S3
PIR 6	21-5	PC	3			102	43	15	35	length het	length het	S1				S1,S?
PIR 7	21-6	SI	3			103	104	15	36	length het	length het	S23				S23,S?
PIR 8	21-7	PC	3			43	43	33	33	6	6	S1				S1,S1
PIR 9	21-8	PC	3			105	106	15	37	3	21	S1,S39				S1,S39
PRI 1	19-1	SI	4	14	14	51	51	38	38	47	47	S1	Aly9; Ark3			S1,S1
PRI 2	19-2	SI	4			50	51	22	22	7	47	S1,S19	Aly9			S1,S19
PRI 3	19-3	SI	4			50	51	22	16	7	47	S1				S1,S?
PRI 4	19-4	SI	4			50	51	22	22	7	47	S1,S39				S1,S39
PRI 6	19-5	PC	4			50	107	22	16	6	48	S1				S1,S?
PRI 7	19-6	SI	4			51	108	22	22	47	49	S1	Ark3			S1,S?
PRI 8	19-7	SI	4			51	107	22	22	26	47	S1				S1,S?
PRI 9	19-8	PC	4			51	50	22	22	7	47	S1	Aly9			S1,S1 (two B80 haps)
PTP 10	24-7	SC	2			50	50	22	22	7	7	S1				S1,S1
PTP 12	24-8	SC	2			50	50	22	22	7	7	S1				S1,S1
PTP 3	24-1	SC	2			50	50	22	22	7	7	S1				S1,S1
PTP 4	24-2	SC	2			50	50	22	22	7	7	S1				S1,S1
PTP 5	24-3	SC	2			50	50	22	22	7	7	S1				S1,S1
PTP 7	24-4	SC	2			50	50	22	22	7	7	S1				S1,S1
PTP 8	24-5	SC	2			50	50	22	22	7	7	S1				S1,S1
PTP 9	24-6	SC	2			50	50	22	22	7	7	S1				S1,S1
PUK 12	10-4	SI	5	1	16	48	79	15	41	6/52	51	S3,S19				S3,S19
PUK 27	10-5	SI	5			75	111	15	41	54	53	S19				S1,S19
PUK 7	10-1	SI	5			48	110	15	39	50	51	S3				S3,S39
PUK 8	10-2	SI	5	15	15	48	48	40	40	not done?	not done?	S3				S3,S3
PUK 9	10-3	SI	5	1	15	75	48	15	41	6	6	S3,S19	S19			S3,S19
PUK10a	10-8	SI	5			111	110	40	40	missing	missing	S1,S39				S1,S39
PUK4a	10-6	SI	5			109	75	15	42	missing	missing	S23				S19,S23
PUK5a	10-7	SI	5			48	109	15	42	3	55	S3,S19				S3,S19
RON 1	01-1	SC	2			50	50	23	23	7	7	S1				S1,S1
RON 10	01-6	SC	2	17	17	50	50	22	22	7	7	S1				S1,S1
RON 13	01-7	SC	2	17	18	50	50	22	22	7	7	S1				S1,S1
RON 16	01-8	SC	2			50	50	22	22	missing	missing	S1				S1,S1
RON 5	01-2	SC	2			50	50	22	22	7	7	S1				S1,S1
RON 6	01-3	SC	2			50	50	22	22	7	7	S1				S1,S1
RON 7	01-4	SC	2			50	50	22	22	7	7	S1				S1,S1
RON 9	01-5	SC	2	17	17	50	50	22	22	7	7	S1				S1,S1
SBD 1	13-1	SI	5			92	83	15	23	15/57	56	S20	Ark3	S3,S20,S45	het	S3,S20,S45c
SBD 10	13-7	SI	5	3	4	115	113	15	41	3	3	S1	S3			S1,S3
SBD 13	13-8	SI	5			115	112	15	22	6	58	S1				S1,S?
SBD 2	13-2	SI	5			112	48	15	15	missing	missing	S3	Aly9	S3, S13	het	S3,S13
SBD 3	13-3	SI	5	1	19	113	114	15	15	missing	missing	S3,S19	Aly9; Ark3			S3,S19
SBD 6	13-4	PC	5	4	4	115	115	15	41	3	3	S1	Ark3	S1	homo, one het bp	S1,S1
SBD 7	13-5	SI	5			116	46	15	15	missing	missing	S1				S1,S?
SBD 9	13-6	PC	5			115	46	15	41	3	3	S1				S1,S1 (two B80 haps)
TC 39	04-1	SC	1			75	75	15	15	24	24	S19				S19,S19
TC 42	04-2	SC	1			48	75	15	15	missing	missing	S3,S19	Aly9; S3			S3,S19
TC 46	04-3	SI	1			75	75	15	15	6	6	S19				S19,S19
TC 49	04-4	SC	1			75	75	15	15	6	6	S19				S19,S19
TC 51	04-5	SC	1			75	75	15	15	missing	missing	S19				S19,S19
TC 53	04-6	SC	1			75	75	15	15	6	6	S19				S19,S19
TC 54	04-7	SC	1			75	75	15	15	6	6	S19				S19,S19
TC 56	04-8	SC	1			75	75	15	15	6	6	S19				S19,S19
TCA 1	03-1	SC	1			75	75	15	15	24	24	S19				S19,S19
TCA 10	03-5	SC	1			75	75	15	15	missing	missing	S19				S19,S19
TCA 12	03-6	PC	1	1	1	75	75	15	15	59	59	S19				S19,S19
TCA 13	03-7	PC	1			75	75	15	15	24	24	S19				S19,S19
TCA 14	03-8	SC	1	1	1	75	75	15	15	missing	missing	S19				S19,S19
TCA 5	03-2	PC	1			75	75	15	15	24	24	S19				S19,S19
TCA 7	03-3	SC	1			75	75	15	15	missing	missing	S19				S19,S19
TCA 9	03-4	SC	1			75	75	15	15	59	59	S19				S19,S19
TSS 1	05-1	PC	1	3	3	118	120	15	15	29	41	S1,S13		S1,S13	het	S1,S13
TSS 10	05-4	SI	1			121	122	15	15	60	61	S19	S3			S3,S19
TSS 11	05-5	SI	1			118	120	15	15	29	41	S1,S13				S1,S13
TSS 12	05-6	SI	1			123	124	15	15	6	62	S3		S3	het	S3,?
TSS 13	05-7	SI	1			125	126	15	43	41	missing	S1	Aly9			S1,S?
TSS 14	05-8	PC	1			62	118	15	16	29	63	S13	Aly9; Ark3			S13,S?
TSS 2	05-2	SI	1	20	20	48	48	15	15	6	6	S3		S3	mostly homo	S3,S3
TSS 9	05-3	PC	1			75	48	15	15	missing	missing	S3,S19				S3,S19
TSSA 1	06-1	SC	1			75	75	15	15	24	24	S19				S19,S19
TSSA 10	06-7	SI	1			43	43	15	15	missing	missing	S1		S1	homo	S1,S1
TSSA 11	06-8	SC	1			119	119	15	15	38	38	S3,S19				S3,S19
TSSA 2	06-2	SC	1			75	117	15	15	missing	missing	S19		S13,S19	het	S13,S19
TSSA 4	06-3	SI	1			43	118	15	44	3	29	S13	Aly9			S1,S13
TSSA 7	06-4	PC	1			75	75	15	15	24	24	S19				S19,S19
TSSA 8	06-5	SC	1			43	119	15	43	missing	missing		Aly9; Ark3	S1,S27	het	S1,S27
TSSA 9	06-6	SI	1			43	118	15	15	6	29	S1				S1,S13
WAS 1	23-1	SC	2			75	43	15	15			S19	Aly9; Ark3; S19			S1,S19
WAS 10	23-8	SC	2			75	75	22	22	40	40	S19	Aly9			S19,S19
WAS 3	23-2	SC	2			75	75	15	15	64	64	S19				S19,S19
WAS 4	23-3	SC	2			75	75	15	45	40	40	S19				S19,S19
WAS 5	23-4	SC	2			75	43	15	46	missing	missing	S19				S1,S19
WAS 7	23-5	SC	2			75	43	15	16	64	65	S19				S1,S19
WAS 8	23-6	SC	2			75	43	15	46	missing	missing	S19				S1,S19
WAS 9	23-7	SC	2			75	75	15	15	64	64	S19				S19,S19
a Presence of three SRK alleles confirmed by sequencing in this single individual
b In a few instances (all involving S1), two SRK alleles were sequenced whereas B80 was homozygous
c SRK S45 was amplified in some individuals but has been demonstrated not to be linked to the S-locus and was sometimes found with two other SRK alleles in the same individual
