# Supplementary material for: What causes mating system shifts in plants? Arabidopsis lyrata as a case study: Updated online 7 December 2016: This article was originally published under a standard licence, but has now been made available under a CC BY 4.0 licence. The PDF and HTML versions of the paper have been modified accordingly. A corrigendum has also been published
Source: Heredity (Edinb). 2016 Nov 2;118(1):52–63. doi: 10.1038/hdy.2016.99 (PMC5176122; doi:10.1038/hdy.2016.99)
Supplement: Supplementary Table 5 [file hdy201699x8.xlsx]

## Sheet: Sheet1
Supplementary Table S5. Comparison of alleles resolved using MiSeq, direct sequencing following allele-specific PCR and cloning using degenerate primers. Except for a putatively new allele (Snew15), similarity to named alleles in Genbank was at least 99%. The MiSeq analysis resolved more alleles than allele-specific PCR but was still unable to resolve all alleles predicted for some individuals. N…
Individual	Total Number of Reads	SRKa from MiSeq	Contig Length	Read Number	Average Coverage	SRKb from MiSeq	Contig Length	Read Number	Average Coverage	SRK from PCR	Cloning	Aly8	B80	Aly3	Aly8	Aly9	Aly10.1	Aly10.2	Aly13-2	Aly14	AlySRK32-like (XM002868646)	SLG-like (	A. lyrata predicted XM 002868646
HDC2	801984	S1	803	31932	8939					S1	Aly9	mostly homo (1 het bp)	homo	810/7807		1002/180738			882/121553	808/1458
HDC3	413022	S1a, b	786	6553	1859					S1	not done	het	het	666/2972		898/118066			856/477	808/583
HDC6	712332	S1	788	30097	8449					S1	Aly9; Aly8	homo	homo	626/834 (99%); 724/6109 (99%)		948/147860			941/92228	801/1556	768/69191		836/32220
IND1	814867	S3	927	105201	27750	S39	993	64298	15824	S3	Aly8	het	het	810/15392		876/105595			not identified	802/1665	856/271660
IND2	871854	S3	562	636	277	S20	796	85553	10808	none	not done	homo	het	804/3577		847/97828			935/176429	808/267	862/271660		775/106102
IND10	942593	S1	787	35423	9963	S13	870	11453	32426	none	not done	homo	het	801/16587		870/108658			not identified	802/1387
MAN6	1254512	S1	817	36030	9665					S1	Aly8	homo	homo	804/5764		912/332835			859/2061	803/315	762/151432		772/212169
MAN7	1133859	S1	852	31963	8191	S52	805	4238	724	S1	not done	het	het	804/14075		902/241524			973/203773	801/1600
MAN12	466666	S20	729	20276	6111	S27	867	27470	7722	S20	not done	het	het	810/5980		876/110988			not identified	801/427	768/69205
PCR2	1210073	S1a	775	2698	763	S23	792	40052	12081	none	not done	mostly homo (3 het bp)	het	804/3404		1059/381972			720/917	not identified
PCR5	702948	S1	793	21583	6109	S27	930	30445	7934	none	Aly9	het	het	805/9723		1013/180940			864/573	808/842
PCR10	889134	S1	804	20560	5648	S20	808	24419	7239	S1, S20	Aly9	het	het	811/12262		1093/176655			949/136611	797/2540
PIN5	503632	S1	786	9542	2650	S39	804	31631	9473	S1	not done	het	het	810/5767		1106/113109			not identified	801/533
PIN10	852118	S1	800	17225	4678	S13	896	144228	38900	S1	not done	het	het	811/112262		977/170067			not identified	802/939
PIN13	633768	S1	793	15577	4210	S39	802	37699	11283	S1	not done	het	het	803/6089		903/168716			not identified	808/728
SBD1	701045	S3a	865	420	114	S20	802	28477	8267	S20	Aly8	het	het	803/10726		869/206513			559/942 (9%); 496/272 (100%)c	801/1498
SBD2	927496	S3	899	151651	40570	S13	866	132713	36929	S3	Aly9	het	het	728/1278; 792/2004		878/14783			not identified	not identified
SBD6	650622	S1	810	45611	12618					S1	Aly8	homo	homo	803/8610		869/101361			864/105401	801/609
TSSA2	716107	S13	908	100942	26547	S19	870	75072	20431	S19	not done	het	het	804/12047		870/112260			not identified	801/1997
TSSA8	820686	S1	854	35586	9210	S27	919	45754	12381	none	Aly9; Aly8	het	het	797/12015		971/186235			857/426	802/1238
TSSA10	1311730	S1	852	32442	8561					S1	not done	homo	homo	726/1147; 732/1780		907/306109			855/926	808/275
TSS1	852894	S1	784	15577	4210	S13	910	119830	31292	S1, S13	not done	het	het	811/4685		1058/225442			862/544	802/437
TSS2	1037874	S3	943	308281	77752					S3	not done	homo	homo	810/7518		1060/120547			not identified	801/764
TSS12	1279839	S3b	940	98049	24682					S3	not done	het	het	869/11518		966/119883			921/90185	802/1337
a AlySRK45 also amplified in these individuals but appears to be unlinked to the SI phenotype
b Individual predicted to be heterozygous based on B80 so allele presumed missing
c two different contigs within an individual aligned to the same "allele" in BLAST, suggesting that heterozygotes can be detected for some other loci
