# Supplementary material for: What causes mating system shifts in plants? Arabidopsis lyrata as a case study: Updated online 7 December 2016: This article was originally published under a standard licence, but has now been made available under a CC BY 4.0 licence. The PDF and HTML versions of the paper have been modified accordingly. A corrigendum has also been published
Source: Heredity (Edinb). 2016 Nov 2;118(1):52–63. doi: 10.1038/hdy.2016.99 (PMC5176122; doi:10.1038/hdy.2016.99)
Supplement: Supplementary Table 6 [file hdy201699x9.xlsx]

## Sheet: Sheet1
Supplementary Table S6. Association between B80, SRK and other flanking gene variants, ordered by B80 alleles. Note that numbering starts at 43, for comparison with Haudry et al. (2012). Variants found in inbreeding populations are indicated in bold.
B80	SRK	B120	B160	B70
43	S1	1,2,3,4, 6; 16; 30 or 31; 32 or 33; 41; 3 or 46; 65	15, 18, 33, 43 ,46	5,6, 21
44	?	1	16
45	?	2	17
46	S1	4	15
47	S3	3	16
48	S3	6, 17 or 18; 50 or 51	15, 40, 41	4 or 7; 1 or 16, 15, 20
49	S19	6	15	4 or 7
50	S1	7,8	16, 19, 20, 22, 23	17, 18
51	S1	10, 47	16, 22, 38	14
52	S13new	9	16
53	?	11	16
54	?	12	22
55	?	12	22
56	S39	14 or 15	15 or 23	1 or 4
57	S3	14 or 15	15 or 23	1 or 4
58	S1	19	15
59	?	?	23
60	S1 or ?	14 or 16	15 or 23
61	S1 or ?	14 or 16	15 or 23
62	S1, S27	14, 40	15, 23
63	?	17 or 18	15 or 23
64	?	14 or 17	15 or 23
65	?	14	23
66	?	19	23
67	S1	20	16,24	4
68	S3	20, 23 or 24	16	8
69	S3	20	25
70	?	20	25
71	?	20	25
72	S1 or ?	21 or 22	25
73	S1 or ?	21 or 22	25
74	?	23 or 24	?
75	S19	25; 53 or 54; 6; 24; 59; 40, 64	15, 45	1
76	S19	26	22	1
77	?	27	26	2
78	S1	3, 38	15,22	9 or 10; 11, 12, 13
79	?	27, 51 or 52	15,22, 41	9 or 10; 1 or 16
80	S23	25	15	11, 12
81	?	28	15	13
82	S20	29; 34, 35 or 36	15
83	?	30 or 31; 19 or 43	15 or 23
84	S39	32 or 33	15 or 27
85	S27	34, 35 or 36	15
86	S1	6, 37	29, 30
87	S3	6, 37	29, 30
88	?	6, 37	29 or 30
89	S1	6	30
90	S39	6	30
91	S13	39	15
92	S1	42, 44	15
93	S1 or ?	19 or 43	15 or 23
94	?	3	15
95	S39	3 or 46	15
96	S1	3	15
97	S39	10	15
98	S13	?	15
99	S1 or S13	?	15 or 32
100	S1 or S13	?	15 or 32
101	S20	2	15
102	?	?	31, 35
103	S23 or ?	?	15 or 36
104	S23 or ?	?	15 or 36
105	S1	3 or 21	15 or 37
106	S39	3 or 21	15 or 37
107	?	48	16 or 22
108	?	49	22
109	S23	55	42
110	S39	50 or 51	39, 40
111	S1	53 or 54	40
112	?	?	15
113	S3	3	15, 41	3; 1 or 19
114	S19	?	15
115	S1	3	15, 41	4; 1 or 19
116	?	?	15
117	S13	?	15
118	S13	29	15	3
119	S27	38	15
120	S1	41	15	3
121	S3	60 or 61	15
122	S19	60 or 61	15
123	S3 or ?	6 or 62	15
124	S3 or ?	6 or 62	15
125	S1 or ?	41 or ?	15 or 43
126	S1 or ?	41 or ?	15 or 43
