# Supplementary material for: What causes mating system shifts in plants? Arabidopsis lyrata as a case study: Updated online 7 December 2016: This article was originally published under a standard licence, but has now been made available under a CC BY 4.0 licence. The PDF and HTML versions of the paper have been modified accordingly. A corrigendum has also been published
Source: Heredity (Edinb). 2016 Nov 2;118(1):52–63. doi: 10.1038/hdy.2016.99 (PMC5176122; doi:10.1038/hdy.2016.99)
Supplement: Supplementary Table 7 [file hdy201699x10.xlsx]

## Sheet: Sheet1
Supplementary Table S7. Number of SRK alleles per populatioin inferred based on direct and indirect genotyping, sorted by genetic cluster predicted by STRUCTURE analysis of microsatellites and population outcrossing rate and separated by selfing phenotypes within each population (all taken from Foxe et al. 2010), indicating the number of each selfing phenotype (N), the number of individuals conta…
Population	Outcrossing Rate	Structure Cluster	Selfing Phenotype	N	S1	S3	S13	S19	S20	S23	S39	Other	N HeterozygotesPredicted	% Het	Homozygotes	N Missing predicted	Min Alleles	Max Alleles	Predicted Minimumd	Predicted Maximume
TC	0.18	Cluster 1	SC	7	0	1	0	7	0	0	0		1	0.142857	S19	0	2	2	2	2
TC	0.18	Cluster 1	SI	1	0	0	0	1	0	0	0		0	0	S19	0
TCA	0.48a	Cluster 1	PC	3	0	0	0	3	0	0	0		0	0	S19	0	1	1	1.07143	0.933333
TCA	0.48a	Cluster 1	SC	5	0	0	0	5	0	0	0		0	0	S19	0
TSSA	0.41	Cluster 1	SC	4	1	1	1	3	0	0	0	S27	3	0.75	S19	0	5	5	6.36364	6.36364
TSSA	0.41	Cluster 1	PC	1	0	0	0	1	0	0	0		0	0	S19	0
TSSA	0.41	Cluster 1	SI	3	3	0	2	0	0	0	0		2	0.666667	S1	0
TSS	0.91	Cluster 1	PC	3	1	1	2	1	0	0	0		3	1	none	1	5	7	6.36364	10.8889
TSS	0.91	Cluster 1	SI	5	2	3	1	1	0	0	0		4	0.8	S3	2
PTP	0.02	Cluster 2	SC	8	8	0	0	0	0	0	0		0	0	S1	0	1	1	1	1
WAS	0.25	Cluster 2	SC	8	4	0	0	8	0	0	0		4	0.5	S19	0	2	2	2	2
RON	0.28	Cluster 2	SC	8	8	0	0	0	0	0	0		0	0	S1	0	1	1	1	1
PIN	0.84	Cluster 2	SI	8	7	1	3	0	1	0	4		8	1	none	0	5	5	6.36364	6.36364
PCR	0.98	Cluster 2	PC	3	3	0	0	0	1	0	0		2	0.666667	S1	1	5	6	6	8.4
PCR	0.98	Cluster 2	SI	5	5	0	0	0	0	2	0	S27	4	0.8	S1	1
KTT	0.31	Cluster 3	SC	8	0	0	0	8	0	0	0		0	0	S19	0	1	1	1	1
PIR	0.88	Cluster 3	PC	4	4	1	0	0	0	0	1		3	0.75	S1	1	5	8	6.36364	14
PIR	0.88	Cluster 3	SI	4	3	1	0	0	0	1	1		3	0.75	S1	3
LPT	0.13	Cluster 4	SC	8	0	0	0	8	0	0	0		1	0.125	S19	1	2	2	2	2
HDC	0.65	Cluster 4	SC	1	1	0	0	0	0	0	0		1	1	none	1	2	4	2	5
HDC	0.65	Cluster 4	PC	5	5	0	0	0	0	0	0	S45b	1	0.2	S1	1
HDC	0.65	Cluster 4	SI	2	2	0	0	0	0	0	0		1	0.5	S1	1
PRIe	0.89	Cluster 4	PC	2	2	0	0	0	0	0	1		1 (2)	0.5 (1.0)	S1	1 (2)	4	7 (8)	5	11 (14)
PRI	0.89	Cluster 4	SI	6	6	0	0	1	0	0	0		5	0.833333	S1	3
OWB	0.64	Cluster 5	SC	2	2	0	1	0	0	0	0		1	0.5	S1	0	2 (3)	2 (6)	2(3)	2 (8)
OWBf	0.64	Cluster 5	PC	3	3	0	0	0	0	0	0		0 (2)	0 (0.67)	S1	0 (2)
OWBf	0.64	Cluster 5	SI	3	3	0	0	0	0	0	0		0 (2)	0 (0.67)	S1	0 (2)
PICe	0.77	Cluster 5	SI	8	8	2	0	0	0	0	0	S45b	4 (5)	0.5 (0.63)	S1	3 (4)	3	5 (7)	3.23077	6 (11)
LSP	0.94	Cluster 5	SI	8	8	0	0	0	0	2	1		6	0.75	S1	3	4	6	3.23077	8.4
SBDf	0.94	Cluster 5	PC	2	2	0	0	0	0	0	0		1 (2)	0.5 (1.0)	S1	0 (1)	6	8 (9)	8.4	14 (18)
SBD	0.94	Cluster 5	SI	6	3	4	1	1	1	0	0	S45b	6	1	none	3
PUK	0.96	Cluster 5	SI	8	2	5	0	5	0	1	2		7	0.875	S3	0	5	5	6.36364	6.36364
BEI	0.98	Cluster 5	SC	1	1	0	1	0	0	0	0		1	1	none	0	4	4 (5)	4.66667	5 (6)
BEI	0.98	Cluster 5	PC	3	3	1	0	0	0	0	0		2	0.666667	S1	1
BEI f	0.98	Cluster 5	SI	3	3	1	0	1	0	0	0		1 (2)	0.33 (0.67)	S1	0 (1)
IOM	0.94	Cluster 6	PC	1	1	0	0	0	0	0	0		0	0	S1	0	3	8	3.23077	14
IOM	0.94	Cluster 6	SI	7	3	3	0	0	0	0	0		5	0.714286	S1, S3	6
NCM	0.99	Cluster 6	PC	1	1	1	1	0	0	0	0		1	1	none	0	4	4	4.66667	4.66667
NCM	0.99	Cluster 6	SI	7	5	5	0	0	0	0	1	S45b	5	0.714286	S1, S3	0
MAN	0.83	Clusters 1,2	SC	1	1	0	0	0	0	0	0		0	0	S1	0	6	8	8.4	14
MAN	0.83	Clusters 1,2	SI	7	6	0	0	0	1	0	1	S27, S52c	6	0.857143	S1	3
IND	0.98	Clusters 2,5	SC	1	1	0	1	0	0	0	0		1	1	none	0	6	8	8	14
IND	0.98	Clusters 2,5	PC	1	1	0	0	0	0	0	0		1	1	none	1
IND	0.98	Clusters 2,5	SI	6	3	4	0	0	1	0	1	S45b	5	0.833333	S1	2
Inbreeding	0.2				0.36	0.02	0	0.71	0	0	0			0.11		0.14	1.42857	1.42857	1.43	1.43
Outcrossingd	0.88				0.79	0.27	0.06	0.1	0.04	0.05	0.1			0.70 (0.76)		2.44(2.94)	4.35 (4.41)	5.76 (6.29)	5.33(5.39)	8.679 (9.79)
Cluster 1	0.5				0.35	0.18	0.15	0.55	0.03	0	0.03			0.48		1.2	3.8	4.6	4.6	6.2
Cluster 2	0.6				0.84	0.09	0.02	0.2	0.07	0.04	0.11			0.55		1.29	3.71429	4.42857	4	5.71
Cluster 3	0.6				0.44	0.13	0	0.5	0	0.06	0.13			0.38		2	3	4.5	3.5	7.5
Cluster 4	0.56				0.67	0	0	0.38	0	0	0.04			0.42 (0.46)		2.67 (3.00)	2.66667	4.33 (4.67)	4.92	8.78 (9.76)
Cluster 5	0.87				0.77	0.3	0.07	0.13	0.04	0.05	0.07			0.65 (0.77)		2.00 (3.00)	4.29 (4.43)	5.43 (6.57)	4.74	7.56 (8.36)
Cluster 6	0.97				0.63	0.63	0.06	0	0	0	0.06			0.69		3	3.5	6	4	9.5
a outcrossing rate was based on only 5 families and 5 individuals per family so it was excluded from calculation of averages
b S45 is unlinked to the S-phenotype but only present in some individuals and sometimes found with two other SRK alleles
c a putatively new allele was allocated the designation S52
d minimum number of alleles predicted using the formula R = [1-(n-2)]/(m-2), assuming all missing alleles in a population were the same; maximum assuming all were different
e calculated excluding the mixed mating population TSSA
f numbers calculated assuming two B80 haps for S1; numbers in parentheses indicate predicted numbers if this assumption is not true
