# Supplementary material for: What causes mating system shifts in plants? Arabidopsis lyrata as a case study: Updated online 7 December 2016: This article was originally published under a standard licence, but has now been made available under a CC BY 4.0 licence. The PDF and HTML versions of the paper have been modified accordingly. A corrigendum has also been published
Source: Heredity (Edinb). 2016 Nov 2;118(1):52–63. doi: 10.1038/hdy.2016.99 (PMC5176122; doi:10.1038/hdy.2016.99)
Supplement: Supplementary Table 8 [file hdy201699x11.xlsx]

## Sheet: updated 24-5-16
Supplementary Table S8. Segregation of selfing phenotypes and inferred SRK genotypes in the four crosses used for the bulked segregant analysis, with results of chi-square goodness of fit tests indicated. Also indicated are the number of individuals from each cross used for the bulked segregant analysis (Illumina sequencing).
B80 Segregation - Marc's crosses used for Illumina
♀ x503 (S1S23) x																	N individuals used for Illumina sequencing
♂ x505 (S1Sx)
Phenotype	N	N screened	S1S1	S1Sx	S23S1	S23Sx					Allele frequencies	Expected	Observed				SC pool	all 4 (S1S1)
SC	4	4	4	0	0	0	chi-square	4.66667			S1	18	15				SI pool	1 from this cross (S1Sx)
Male sterile	6	3	1	0	1	1	p	0.197897			Sx	9	10
SI	15	11	0	2	2	7					S23	9	11
Leaky SI	2	0									total	36	36		1.05556
unknown	1	0												p	0.589914
Total	28	18	5	2	3	8
Expected			4.5	4.5	4.5	4.5
♀ x508 (S1S23) x
♂ x506 (S1Sx)
Phenotype	N	N screened	S1S1	S1Sx	S23S1	S23Sx					Allele frequencies	Expected	Observed				SC pool	none from this cross because there weren't any
SC	0	0					chi-square	18.4444			S1	18	6				SI pool	3 from this cross (S1S23, 2 x SxS23)
Male sterile	0	0					p	0.000356113			Sx	9	14
SI	19	18	0	2	4	12					S23	9	16
Leaky SI	1	0									total	36	36		16.2222
unknown	0	0												p	0.000300185
Total	20	18	0	2	4	12
Expected			4.5	4.5	4.5	4.5
♀ x518 (S1Sx) x
♂ x510 (S1S23)
Phenotype	N	N screened	S1S1	S1Sx	S23S1	S23Sx					Allele frequencies	Expected	Observed				SC pool	all 4 (S1S1)
SC	4	4	4	0	0	0	chi-square	3.32			S1	25	24				SI pool	3 from this cross (S1S23; SxS23; S1Sx)
Male sterile	0	0					p	0.344869			Sx	12.5	10
SI	24	21	1	4	10	6					S23	12.5	16
Leaky SI	1	0									total	50	50		1.52
unknown	0	0												p	0.467666
Total	29	25	5	4	10	6
Expected			6.25	6.25	6.25	6.25
* two more SI individuals S1S1 or S1Sx but don't have tissue to test
♀ x516 (S1S23)
x ♂ x513 (S1Sx)
Phenotype	N	N screened	S1S1	S1Sx	S23S1	S23Sx					Allele frequencies	Expected	Observed				SC pool	both (S1S1)
SC	2	2	2	0	0	0	chi-square	14.8			S1	20	11				SI pool	3 from this cross (2 x S1S23; SxS23)
Male sterile	6	6	0	0	2	4	p	0.00199579			Sx	10	11
SI	12	12	0	0	5	7					S23	10	18
Leaky SI	0	0									total	40	40		10.55
unknown	0	0												p	0.00511796
Total	20	20	2	0	7	11
Expected			5	5	5	5
