# Supplementary material for: What causes mating system shifts in plants? Arabidopsis lyrata as a case study: Updated online 7 December 2016: This article was originally published under a standard licence, but has now been made available under a CC BY 4.0 licence. The PDF and HTML versions of the paper have been modified accordingly. A corrigendum has also been published
Source: Heredity (Edinb). 2016 Nov 2;118(1):52–63. doi: 10.1038/hdy.2016.99 (PMC5176122; doi:10.1038/hdy.2016.99)
Supplement: Supplementary Table 9 [file hdy201699x12.xlsx]

## Sheet: Sheet1
Supplementary Table S9. Expected segregation of selfing phenotypes (SI - Self incompatible; SC - Self-compatible) in F2 progeny derived from a cross between siblings with SRK genotypes S1S23 x S1S?. Expected segregation is given for four different scenarios (A, B, C, D) of an unindentified genetic modifier of the expression of S1. SC phenotypes result when the modifier is expressed in S1S1 homozy…
Expected segregation of S-phenotypes under different scenarios of linkage and dominance of an S1-specific modifer
		SCENARIO A - recessive modifier of S1 unlinked to S-locus
		Selfing phenotypes		Sib1 - gametes
				S1-a	S?-a	S1-A	S?-A
		Sib2 -gametes	S1-a	SC	SI	SI	SI
			S23-a	SI	SI	SI	SI
			S1-A	SI	SI	SI	SI
			S23-A	SI	SI	SI	SI
				Prop SC	Prop SI
				0.0625	0.9375
				1/16	15/16
		SCENARIO B - dominant modifier of S1 unlinked to S-locus
				Sib1 - gametes
				S1-a	S?-a	S1-A	S?-A
		Sib2 -gametes	S1-a	SI	SI	SC	SI
			S23-a	SI	SI	SI	SI
			S1-A	SC	SI	SC	SI
			S23-A	SI	SI	SI	SI
				Prop SC	Prop SI
				0.1875	0.8125
				3/16	13/16
		SCENARIO C - recessive modifier of S1 linked to S-locus, or mutation at S-locus
				Sib1 - gametes
				S1_a	S23_A
		Sib2	S1_a	SC	SI
			S23_A	SI	SI
				Prop SC	Prop SI
				0.25	0.75
				1/4	3/4
		SCENARIO D - dominant modifier of S1 linked to S-locus, or mutation at S-locus
				Sib1 - gametes
		gametes		S1_A	S23_a
		Sib2	S1_A	SC	SI
			S23_a	SI	SI
				Prop SC	Prop SI
				0.25	0.75
				1/4	3/4
